# Supplementary material for: The Influence of Solvent Choice on the Extraction of Bioactive Compounds from Asteraceae: A Comparative Review
Source: Foods. 2024 Oct 2;13(19):3151. doi: 10.3390/foods13193151 (PMC11475975; doi:10.3390/foods13193151)
Supplement: Supplementary file 1 [file foods-13-03151-s001.zip]

Archive with 1 entries (1 files):
- foods-3194824-supplementary.pdf
